# Supplementary material for: Gloss, Colour and Grip: Multifunctional Epidermal Cell Shapes in Bee- and Bird-Pollinated Flowers
Source: PLoS One. 2014 Nov 4;9(11):e112013. doi: 10.1371/journal.pone.0112013 (PMC4219824; doi:10.1371/journal.pone.0112013)
Supplement: Text S1 — Excel file including a list of studied plant species with literature reference about pollination mode, measured flower parts, floral colour, cell shape parameters and shape index S, floral gloss values and colour parameters. (XLSX) [file pone.0112013.s002.xlsx]

## Sheet: Tabelle1
									cell shape parameters										colour parameters
genus	species epiphet	family	order	pollinator	literature	flower organ	colour	flower part	h	w	α1	α2	β1	β2	γ1	γ2	S	Gloss	Chromatic Contrast (Hexagon)	Chromatic Contrast (Receptor Noise)	Spectral Purity (Hexagon)	Green contrast	Chroma	Intensity
Brillantaisia	lamium	Acanthaceae	Lamiales	bee	1	corolla basal outside	purple	robbing-sensitive	23.2±2.48997991959775	22.4±3.43511280746353	69±6.04152298679729	66.8±5.71839138219832	76.2±7.15541752799933	80±8.27647267862342	77.8±7.04982269280583	75.8±4.76445169982864	0.613212	211	0.23157	8.67921	0.4643	1.05709	1.44688	38.7545
						lip inside	purple	visual-active	34.4±3.04959013639538	18±1.87082869338697	49.2±7.66159252375117	54.4±5.7706152185014	71.8±6.94262198308391	98.2±3.19374388453426	78.8±8.22800097228968	86±4.30116263352131	0.385287	16.8	0.39551	11.9372	0.7845	0.472117	1.93625	27.0818
Hypoestes	phyllostachya	Acanthaceae	Lamiales	bee	2	corolla basal outside	purple	robbing-sensitive	17.8±2.38746727726266	17.4±6.26897120746299	76.8±6.1400325732035	80.6±5.45893762558247	87±6.51920240520265	88.8±7.52994023880668	78.8±7.59605160593318	80.4±9.78774744259373	0.757721	218.6	0.20202	7.37596	0.4144	0.869362	1.06295	26.6803
						lip inside	purple	visual-active	34.6±2.60768096208106	13±1.58113883008419	36.6±3.04959013639538	33.8±9.338094023943	75.2±3.3466401061363	106.4±10.6442472725881	84.6±6.91375440697744	77.2±4.32434966208793	0.248475	67.5	0.24318	9.42278	0.5978	2.7585	0.88601	61.4028
Jacobinia	pauciflora	Acanthaceae	Lamiales	bird	3	corolla basal outside	red	robbing-sensitive	23±8.12403840463596	18.6±4.56070170039655	68.2±10.1341008481266	62±10.2713192920871	75.4±12.4619420637395	84.4±11.1937482551645	84.4±6.8044103344816	80.4±8.01872807869178	0.591633	105.2	0.10421	3.1036	0.2049	0.39536	3.61415	42.9424
						lip inside	yellow	visual-active	28±1.22474487139159	25.6±2.88097205817758	69.8±7.04982269280583	75.8±11.3885907820063	70.4±3.78153408023781	87.8±9.67987603226405	86.2±1.92353840616713	85±7.17635004720366	0.616877	47.6	0.14122	4.59515	0.2105	1.84661	0.911766	39.3116
Ruellia	chartacea	Acanthaceae	Lamiales	bird	4	corolla basal outside	red-orange	robbing-sensitive	23±1.22474487139159	18.4±2.79284800875379	83.4±7.02139587261678	87.8±4.81663783151692	86.8±4.65832587954085	89.8±5.35723809439155	78.6±6.8044103344816	82.8±9.09395403551173	0.824339	234.7	0.09517	2.80002	0.1864	0.488984	2.53471	37.89
						lip inside	orange	visual-active	42.2±2.16794833886788	57±6.89202437604511	79.2±6.57267069006199	81.6±3.04959013639538	89±7.21110255092798	85.8±5.16720427310553	83.2±4.32434966208793	85.6±4.15932686861708	0.807627	220.4	0.13069	3.44897	0.2393	1.5824	0.851667	32.8885
Ruellia	malacosperma	Acanthaceae	Lamiales	bee	5	corolla basal outside	purple	robbing-sensitive	12.2±1.78885438199983	9.8±3.70135110466435	91.8±4.14728827066554	49.9±2.07364413533277	86±6.16441400296898	85.8±3.30907842155486	67.6±6.73052746818554	72.2±7.79102047231298	0.718768	101	0.21222	8.61423	0.4851	1.20407	1.18752	34.6622
						lip inside	purple	visual-active	33.6±2.60768096208106	26.6±2.88097205817759	41.2±6.5345237010818	49.8±4.26614580154031	40.8±12.9499034745437	120.6±27.116415692344	74.4±13.6674796506159	86.2±11.6060329139634	0.1526	72.8	0.20359	8.33865	0.4138	1.03931	1.05653	31.4314
Thunbergia	grandiflora	Acanthaceae	Lamiales	bee	6, 7	corolla basal outside	white	robbing-sensitive	24±4.74341649025257	32±5.33853912601566	89.8±3.42052627529741	91.2±1.92353840616713	81.8±14.0427917452336	83.6±18.5553226864962	70.6±23.4797785338789	73.4±7.02139587261678	0.787124	209.1	0.11042	7.99453	0.2813	0.330863	0.532181	27.9839
						lip inside	purple	visual-active	70.4±5.72712842531054	43.8±2.77488738510232	48.4±5.12835256198323	42.4±5.77061521850142	57.6±3.286335345031	114.2±2.94957624075053	85.2±9.49736805646701	74.2±15.6588633048507	0.225313	31	0.16047	8.01745	0.3333	0.277367	2.26344	26.1726
Agapanthus	africanus ´Albus`	Amaryllidaceae	Asparagales	bee	8	petal outside	white	robbing-sensitive	32.8±2.58843582110896	35.2±4.43846820423443	86.2±1.78885438199983	59.5±2.52487623459052	85.2±7.46324326281812	86.1±4.35028734683124	77.8±8.75785361832452	77.1±4.65564173879391	0.772719	226	0.21884	8.66537	0.5319	3.50848	0.338735	35.0356
						petal inside	white	visual-active	37.2±3.4928498393146	20.8±5.01996015920446	87.6±4.82700735445887	67.8±6.9065186599328	88.4±11.9289563667573	85±5.52268050859363	70.6±10.6442472725881	76.4±12.837445228705	0.677938	144	0.19985	8.77239	0.4894	5.01057	0.358402	49.0065
Clytostoma	callistegioides	Bignoniaceae	Lamiales	bee	9, 10	corolla basal outside	light-purple	robbing-sensitive	24±1.87082869338697	28±3.93700393700591	67.8±5.54075807087803	48.2±2.8853076092507	60.6±13.6857590216984	60.2±12.6767503722366	88±3.53553390593274	90.2±11.8880191789886	0.454072	99.4	0.09356	5.23277	0.234	3.90262	0.338112	40.9857
						lip inside	purple	visual-active	35.6±8.7920418561333	23.6±5.12835256198323	47±6.92820323027551	49±10.5593560409714	68.4±7.63544366752843	100.8±7.29383301152419	91.6±2.30217288664427	87.6±9.23579991121505	0.360296	114	0.15246	7.51197	0.3273	1.8764	1.22152	56.7794
Pandorea	jasminoides	Bignoniaceae	Lamiales	bee	11, 12	corolla basal outside	white	robbing-sensitive	22.8±0.447213595499958	16.2±1.6431676725155	76.2±7.46324326281812	45.1±3.57770876399966	88.4±6.6932802122726	86.8±4.93203811826308	76±7.90569415042095	81.1±4.23379262600331	0.726683	182	0.21061	8.7847	0.5	3.87255	0.365758	39.5135
						lip inside	white	robbing-sensitive	23.4±3.28633534503099	37.8±6.09918027279077	82.4±5.98331012066064	84±3.67423461417477	68.4±8.08084154033478	81.2±8.16700679563817	84±3.16227766016838	88.6±6.06630035524124	0.746705	153	0.15682	7.80073	0.3913	4.24566	0.343463	44.6957
Tecomaria	capensis	Bignoniaceae	Lamiales	bird	13	corolla basal outside	orange	visual-active	38.2±2.16794833886788	29.6±1.94935886896179	48.4±3.71483512420134	37.8±1.92353840616713	76.2±5.89067059000926	67.7±7.05868259663232	81.8±4.14728827066554	83.1±3.20936130717624	0.509117	267.6	0.22048	9.08571	0.3406	0.709223	1.58091	30.2357
						lip inside	orange	robbing-sensitive	27±13.2853302555864	20.4±2.88097205817758	64.8±18.4715998224301	61.6±19.2431806102837	80.2±4.76445169982864	112±28.7836759292485	88.8±2.94957624075053	86±1.73205080756888	0.488315	45.5	0.10175	4.72954	0.181	0.522665	1.36136	18.6211
Echium	candicans	Boraginaceae	unplaced	bee	14	petal outside	blue	visual-active	35.8±3.27108544675922	38.4±7.79743547584717	72.6±5.02991053598372	53.1±4.74868402823351	75.2±5.40370243444252	75.3±4.02492235949962	80.4±3.84707681233427	82.6±3.59513560244951	0.660277	74.7	0.13487	8.04342	0.433	2.71148	0.966791	66.1343
						petal inside	blue	robbing-sensitive	31.4±2.70185121722126	34±4.35889894354067	63.4±8.38450952650184	63.8±2.77488738510232	48±9.89949493661167	110.6±27.5190842870906	87.6±7.36885337077622	86.2±6.37965516309463	0.296127	48.2	0.21684	9.88142	0.5161	1.50484	1.21197	38.5624
Pitcairnia	angustifolia	Bromeliacaee	Poales	bird	15	petal outside	red	visual-active	20.4±5.94138031100518	31.8±6.05805249234439	82.8±5.3103672189407	54.9±4.85283422342037	73.4±6.38748776906852	80±5.82022336341141	76.4±12.9730489862638	82.9±7.67626211121012	0.646475	66.3	0.06738	3.58779	0.1613	0.248404	4.58363	22.3743
						petal inside	red	robbing-sensitive	24.8±6.09918027279077	19.8±4.49444101084885	72±4.06201920231798	91.2±6.37965516309463	85.8±6.18061485614498	88.6±12.6806939873179	75.2±12.1119775429118	67.6±14.0996453856117	0.696557	66.5	0.05317	2.85233	0.1321	0.251206	4.42328	23.4789
Canarina	canariensis	Campanulaceae	Asterales	bird	16, 17	petal outside	red	visual-active	37.8±5.01996015920446	69.2±19.2795228156715	88±3.67423461417477	76.5±10.5534354596027	85.4±11.081516141756	87.4±4.86569625028114	89.6±12.6015872016187	88.8±6.18061485614498	0.882047	203.1	0.27159	7.43981	0.5	0.639826	1.1193	28.3571
						petal inside	red-orange	robbing-sensitive	40.8±3.3466401061363	61.8±19.5371441106422	91.2±4.96990945591567	87.2±5.93295878967653	92.8±27.1790360388296	71.8±16.6943104080402	83.6±6.26897120746299	90.2±9.338094023943	0.740416	177.6	0.19551	5.19667	0.3333	0.65016	1.23532	24.4795
Cistus	albidus	Cistaceae	Malvales	bee	18, 19	petal outside	white	visual-active	24.4±2.30217288664427	25.6±3.7815340802378	55.6±3.84707681233427	40.4±1.63554272337961	54.4±5.94138031100518	54.6±5.52720544217419	80.8±5.89067059000926	88.5±6.2549980015984	0.784926	223	0.31052	10.477	0.7143	3.57725	0.48061	45.017
						petal inside	white	robbing-sensitive	28.8±1.30384048104053	20.6±1.34164078649987	32±1.58113883008419	40.8±6.6858058601787	48.6±10.0149887668434	111.4±7.63544366752843	75.6±12.6015872016187	79±6.40312423743285	0.414628	185	0.26813	9.99844	0.6289	4.28121	0.470224	54.9178
Ipomoea	purpurea	Convolvulaceae	Solanales	bee	20	corolla apical inside	white	visual-active	18±2.34520787991171	17.4±2.50998007960223	80.6±3.91152144312159	48.1±3.83079626187559	85.2±6.97853852894716	87±4.10791918128875	77.4±18.4200977196105	80.4±15.7892368403289	0.832176	160	0.33869	11.3253	0.7755	3.03087	0.545197	41.9487
						corolla basal outside	purple	robbing-sensitive	36±7.17635004720366	35.6±5.12835256198323	81.4±4.15932686861708	82.8±3.89871773792359	82.8±4.14728827066554	86±2	87.6±3.286335345031	82.4±6.73052746818554	0.829486	4.8	0.212	8.5408	0.4336	0.218731	2.87453	19.6107
Kalanchoe	blossfeldiana	Crassulaceae	Saxifragales	bee	21	petal outside	red	visual-active	28.6±0.894427190999916	40.4±3.57770876399966	87.8±1.92353840616713	62.2±3.01247406627841	65.8±9.25742944882648	75.7±5.34555890436164	87.4±9.555103348473	84.2±8.70057469366248	0.731259	63.1	0.10519	3.16822	0.1938	1.59188	1.15468	56.2318
						petal inside	red	robbing-sensitive	56.4±4.33589667773576	43±3.67423461417477	72.2±3.96232255123179	77±7.77817459305202	76.8±5.26307894677631	88.2±7.46324326281812	75.8±4.32434966208793	83.2±4.20713679359253	0.637549	27.5	0.10437	4.09548	0.2	0.824809	3.25343	88.8521
Erica	versicolor	Ericaceae	Ericales	bird	22	corolla basal outside	red	visual-active	26±4.84767985741633	32.6±8.64869932417586	90.6±2.88097205817759	60.4±4.89131884055824	89.8±3.27108544675922	87.6±3.04959013639538	74.6±6.6932802122726	78.3±4.64488966499744	0.759913	310	0.1942	6.34642	0.4375	0.753314	1.15846	20.6421
						lip inside	green	robbing-sensitive	22.6±1.51657508881031	67.8±7.9498427657407	91.8±1.30384048104053	87.8±1.30384048104053	86.2±3.96232255123179	79±13.2098448136229	62.4±4.97995983919549	73.8±9.0664215653145	0.691924	134	0.11867	3.13445	0.2315	1.25262	0.567122	15.8951
Escallonia	rubra var. macrantha	Escalloniaceae	Escalloniales	bird	23, 24	corolla basal outside	pink	robbing-sensitive	18±3.39116499156263	14.2±3.42052627529741	89.4±2.19089023002066	50.8±2.36114379062352	81.8±9.03880523078133	85.5±4.51386752131695	70.4±9.76217188949263	77.7±3.47491007077881	0.718273	179	0.16829	6.49879	0.413	0.509094	1.35111	18.509
						petal inside	pink	visual-active	50.4±7.89303490426846	44.2±7.69415362466853	63.6±6.87749954561976	67.2±14.7546602807384	72.4±1.81659021245849	87±10.3682206766639	79.6±10.4546640309481	79.2±3.76828873628335	0.533498	32.2	0.19893	7.07298	0.4891	1.14463	1.32609	43.1084
Cassia	artemisioides	Fabaceae	Fabales	bee	25	petal outside	yellow	robbing-sensitive	21.8±1.30384048104053	33.8±5.49545266561364	81.8±6.01664358259653	56.3±5.79439384232725	66.6±8.73498712076899	75.4±5.42448154204621	88±6.85565460040104	84.8±4.33877862998333	0.487606	55.1	0.10886	4.12071	0.2087	1.0472	0.507106	15.3795
						petal inside	yellow	visual-active	25.4±2.96647939483826	23.2±2.94957624075053	58.8±3.76828873628335	62.2±3.96232255123179	61.2±3.63318042491699	116.8±18.0194339533738	90.6±2.96647939483826	84.8±4.08656334834051	0.30786	33.1	0.16626	6.33626	0.3	1.96186	0.596105	27.7122
Cassia	bicapsularis	Fabaceae	Fabales	bee	25	petal outside	yellow	robbing-sensitive	21±2.44948974278318	33.2±1.48323969741913	76.8±3.89871773792359	51.9±2.07364413533277	69±5.09901951359278	76.2±3.01247406627841	83.4±5.50454357780915	79.3±7.27667506489056	0.756737	112.4	0.23962	10.4242	0.469	2.95174	0.499912	49.0044
						petal inside	yellow	visual-active	25.4±2.50998007960223	24±4.30116263352131	71.8±7.82304288624318	74.6±5.50454357780915	76.8±12.6570138658374	82±5.95818764390649	77.6±5.12835256198323	80.8±7.49666592559652	0.670345	121	0.24833	11.1389	0.4912	3.83294	0.549005	60.0568
Cajanus	cajan	Fabaceae	Fabales	bee	26	banner inside	orange	robbing-sensitive	24.2±2.28035085019828	25.2±3.89871773792359	91.4±3.84707681233427	89±4.12310562561766	78.4±12.4418648119966	79.8±10.9407495172863	80.4±7.4027022093287	80.2±16.30030674558	0.878517	259.3	0.14508	5.04091	0.2764	0.22619	4.75924	35.1065
						banner basal outside	yellow	visual-active	24.6±1.34164078649987	19.8±2.28035085019827	63.6±4.33589667773576	40.4±2.16217483104397	72.4±7.63544366752843	67.4±4.26321474945844	76.6±5.85662018573853	80.6±9.00277734924062	0.499212	88.4	0.03565	1.42119	0.0536	0.596259	0.964224	13.5549
Collaea	argentina	Fabaceae	Fabales	bee	27	banner inside	rose	robbing-sensitive	25.6±2.96647939483826	27.8±4.08656334834052	79.8±3.03315017762062	50.6±3.4532593299664	76.6±10.1390334845093	78.3±3.19374388453426	76.4±9.78774744259373	74.5±11.1523540115977	0.683419	89.4	0.12483	5.17675	0.3085	2.26966	0.434209	32.16
						banner basal outside	white	visual-active	26.4±1.34164078649987	23.6±2.88097205817758	85.8±1.92353840616713	86.8±3.27108544675923	83.8±3.03315017762062	86.8±5.89067059000926	70.8±10.4737767782209	77±5.04975246918104	0.760142	116	0.20088	7.03891	0.4891	2.20372	0.483703	30.4438
Lablab	purpureus	Fabaceae	Fabales	bee	28	banner inside	purple	robbing-sensitive	21.8±2.38746727726266	28.8±6.72309452558865	84.8±3.63318042491699	56±2.91547594742265	93.6±7.70064932327138	88.9±3.52491134640291	80.2±4.60434577328854	78.9±4.70903387118844	0.726502	67.3	0.16588	7.73166	0.25	1.6343	1.11399	53.6326
						banner basal outside	light-purple	visual-active	30.4±5.12835256198323	29.8±0.836660026534076	64±6.6332495807108	73.2±5.35723809439155	66.4±10.7610408418517	92.8±10.3537432844358	77.2±8.22800097228968	79.2±15.7860698085369	0.473877	121	0.11937	5.91052	0.3839	2.09179	0.915685	57.4193
Lotus	berthelotii	Fabaceae	Fabales	bird	16	banner inside	red	robbing-sensitive	26.2±3.27108544675923	17.4±1.81659021245849	71.2±11.9874934827928	43.6±6.26897120746301	85.4±3.36154726279432	82.1±3.61247837363769	76.8±12.4779806058512	82.7±8.00468612751306	0.659546	16.8	0.02871	2.50702	0.0778	0.119323	6.64	11.5692
						banner basal outside	blue	visual-active	13.6±0.894427190999916	13.6±1.51657508881031	55.6±5.59464029227975	66.8±5.35723809439155	58.2±10.3295692068934	79±14.8323969741913	77±8.97217922246318	80.4±8.29457654133109	0.438063	32.1	0.06684	3.19394	0.1532	0.191764	5.5332	10.8086
Aesschynanthus	radicans	Gesneriaceae	Lamiales	bird	29	corolla basal outside	red	robbing-sensitive	59.4±10.1390334845093	81.4±10.3585713300628	73.6±14.0107101889947	76.6±3.36154726279432	91.6±8.08084154033477	87.5±5.04975246918104	87±6.89202437604511	86.2±5.10636857267471	0.800536	41.1	0.19629	5.09354	0.3559	0.190866	4.40758	37.1724
						lip inside	red, yellow	visual-active	34.4±3.36154726279432	44±14.7139389695622	84.6±4.72228758124704	87.4±5.89915248150105	80.6±8.47348806572594	83.6±10.5498815159223	88.4±3.13049516849971	82.6±3.20936130717624	0.875202	136	0.33974	8.00816	0.6379	0.977994	1.40069	26.8368
Chirita	gueilinensis	Gesneriaceae	Lamiales	bee	30	corolla basal outside	white	robbing-sensitive	37.6±2.40831891575846	37±6.78232998312527	87.8±6.1400325732035	60.3±6.21087755474216	91±6.36396103067893	88.7±4.76445169982864	76.6±4.82700735445887	81.7±5.79439384232725	0.803107	220.4	0.19259	8.07102	0.4479	4.09283	0.472519	54.7515
						lip inside	purple	visual-active	61±8.68907359849138	18.8±0.447213595499958	47±4.41588043316392	44±8.66025403784439	76±5.09901951359278	105.4±7.92464510246358	85±3.53553390593274	75.6±6.22896460095897	0.325248	138	0.19047	7.72655	0.4842	3.71696	0.457207	49.6833
Columnea	gloriosa	Gesneriaceae	Lamiales	bird	31, 32	corolla basal outside	red	robbing-sensitive	29.4±4.87852436706018	34±7.64852927038918	83.2±8.25832912882503	57.2±6.76941651843051	73.2±1.6431676725155	75.5±4.22788363132194	92.2±5.71839138219832	91.7±3.6503424496888	0.696372	87.1	0.01946	0.727364	0.045	0.454411	1.57347	22.7523
						lip inside	red	visual-active	44.6±9.42337519151181	56.6±14.9766484902331	83.4±6.46529195009785	89±1	90±12.0623380818148	68.2±14.6526448124562	79±16.2634559672906	73.4±16.4408029001019	0.614496	131.2	0.01819	0.608147	0.0294	0.405571	1.6866	22.074
Columnea	magnifica	Gesneriaceae	Lamiales	bird	32	corolla basal outside	red	robbing-sensitive	24.2±3.89871773792359	29.4±1.51657508881031	85±5.61248608016091	84.6±4.97995983919549	81.2±8.5848704125339	76.4±10.2127371453494	59.2±16.9322178110252	60.6±20.6228029132802	0.590031	93.8	0.11646	3.6981	0.1824	0.354382	3.04281	37.702
						lip inside	red	visual-active	19.2±2.38746727726266	19.8±4.08656334834051	82±13.490737563232	49.3±7.0763691254767	84.4±12.401612798342	82.8±6.21087755474216	70.6±17.7848249921106	76.8±7.29383301152419	0.726181	37.3	0.09436	3.69911	0.1695	0.832891	0.949839	19.7823
Gloxinia	sylvatica	Gesneriaceae	Lamiales	bird	33, 34	corolla basal outside	red	robbing-sensitive	29±4.63680924774785	47.2±11.2561094522042	80.6±8.44393273303382	60.9±5.44747647998594	84.4±10.0895986045035	86.1±5.17687164221791	85.8±6.83373982530795	85.4±1.81659021245849	0.867022	39	0.07168	3.34783	0.1429	0.391424	1.98537	28.3826
						lip inside	red	visual-active	69±18.2893411581719	17.6±5.45893762558247	34.4±3.43511280746353	43.6±3.84707681233427	78.6±8.20365772079747	106.2±10.3295692068934	84±5.8309518948453	82.6±5.17687164221791	0.29684	30	0.15351	5.06452	0.2329	1.12813	2.27602	55.4125
Kohleria	spicata	Gesneriaceae	Lamiales	bird	35, 36	corolla basal outside	white	robbing-sensitive	30.4±3.286335345031	24.4±4.44971909225739	93.8±6.87022561492707	58.1±3.30529877620768	90±3.53553390593274	86.9±1.85067555233217	83.8±2.77488738510232	84.6±2.96647939483826	0.839493	13.7	0.2071	6.38149	0.3833	0.802701	1.59374	34.2503
						lip inside	white	visual-active	57.6±4.39317652729776	25.4±3.84707681233426	41.2±3.96232255123179	27.8±6.90651865993281	57.8±10.6395488626163	129.2±8.75785361832453	84.6±5.02991053598372	78.4±4.27784992724149	0.155295	101	0.10694	3.01415	0.1917	0.766583	1.61999	33.8234
Mitraria	coccinea	Gesneriaceae	Lamiales	bird	24, 37	corolla basal outside	red-orange	robbing-sensitive	83.4±5.7706152185014	83.2±11.9666202413213	84.2±6.9065186599328	79.2±7.83102802957568	86.6±3.50713558335004	83.1±2.81513765205185	85.2±1.92353840616713	84.5±2.69258240356725	0.801325	91	0.33703	7.19824	0.5135	0.941081	1.40956	35.466
						lip inside	orange	visual-active	82±4.30116263352131	52.6±7.63544366752844	58±7.58287544405155	55.6±9.76217188949263	53.6±12.5817327900413	111.8±21.6032404976661	85±6.20483682299543	75±8.8034084308295	0.268953	103	0.25799	3.64392	0.3434	0.544261	1.47496	24.7198
Sinningia	cardinalis	Gesneriaceae	Lamiales	bird	38	corolla basal outside	red	robbing-sensitive	30±5.43139024560011	29.8±6.72309452558865	75.8±5.76194411635517	51.1±6.34822809924157	79.4±2.96647939483826	81.4±3.04959013639538	85.4±3.36154726279432	86.2±3.94651745213422	0.742608	66	0.24315	7.41025	0.551	2.19753	0.562367	30.7282
						lip inside	orange	visual-active	47±6.40312423743285	35.2±10.0598210719674	66.8±5.21536192416212	63.2±14.3596657342711	78.6±13.3154046127033	92.2±8.04363102087608	82.2±7.15541752799933	73.4±8.17312669668102	0.53223	149.1	0.08573	3.15669	0.1875	0.379884	3.28865	32.3732
Sinningia	macropoda	Gesneriaceae	Lamiales	bird	38	corolla basal outside	red	robbing-sensitive	35.6±3.64691650576209	20.4±5.94138031100518	87.4±9.91463564635631	53.5±5.20816666399991	89.4±15.3068612066615	90.1±6.19879020454798	85.6±15.0764717357875	86.7±13.7231556137792	0.888017	36.1	0.1431	4.20844	0.3077	0.829884	1.31424	30.1017
						lip inside	red	visual-active	46.6±4.56070170039655	31±4.52769256906871	48.2±8.16700679563816	51.6±11.8025420990565	77±10.6536378763313	91±4.84767985741633	89±5.24404424085076	84.6±2.30217288664427	0.452465	21.9	0.17835	5.96151	0.4301	1.88773	0.535614	28.2728
Sinningia	pusilla	Gesneriaceae	Lamiales	bee	39	corolla basal outside	purple	robbing-sensitive	21±1.87082869338697	22.4±7.02139587261678	87.6±4.39317652729776	53.6±3.26726185054091	91.6±3.64691650576209	88.2±1.68077363139716	74.4±7.36885337077622	75.3±5.80517010948	0.694132	111	0.17304	6.39043	0.4184	0.732763	1.00015	18.8658
						lip inside	purple	visual-active	65.4±4.50555213042752	27±2.44948974278318	40.4±8.90505474435727	38.8±6.97853852894716	72.6±4.39317652729776	117.4±4.6690470119715	80.2±3.27108544675923	81±6.2449979983984	0.305139	51.2	0.23708	8.92827	0.5652	1.8408	0.995921	43.467
Sinningia	reitzii	Gesneriaceae	Lamiales	bird	38	corolla basal outside	pink	robbing-sensitive	22.2±2.16794833886788	25±3.93700393700591	87.2±8.55569985448298	56.3±4.05585995813465	90±1.87082869338697	90.5±2.31840462387393	58.8±7.04982269280581	73.7±5.29858471669558	0.694132	95.2	0.13591	4.9698	0.3684	0.291631	1.6276	18.174
						lip inside	pink	visual-active	33.6±2.88097205817759	26.6±3.57770876399966	57.4±5.22494019104525	52.8±9.20326029187482	56±9.82344135219425	98±10.8857705285386	81.2±9.25742944882653	75.8±5.71839138219832	0.305139	19.1	0.1607	5.14463	0.2903	0.267059	1.758	20.0683
Sinningia	sellovii	Gesneriaceae	Lamiales	bird	38	corolla basal outside	pink	robbing-sensitive	22.2±1.30384048104053	24.6±3.36154726279432	82.2±7.72657750883274	83±3.16227766016838	81.6±6.308724118235	82.6±5.63914887194867	85.4±7.46993975879324	85.6±10.5498815159223	0.861333	26.4	0.16487	5.6389	0.3913	1.63965	1.13789	51.2895
						lip inside	pink	visual-active	31.4±4.15932686861708	24.2±1.6431676725155	43.4±11.216059914248	36.3±6.94262198308392	56±5.09901951359278	55.8±5.49545266561363	84.2±4.60434577328853	107.9±10.0647901120689	0.210118	26.3	0.0885	3.31031	0.1842	0.81878	1.25934	29.4736
Streptocarpus	grandis	Gesneriaceae	Lamiales	bee	40	corolla basal outside	white	robbing-sensitive	40.2±4.81663783151692	59.6±8.9888820216977	87±2	70.2±5.36889187821845	87.8±5.21536192416212	87.6±2.48495472795784	80.8±4.65832587954085	80.7±2.63628526529281	0.850893	118	0.17083	7.38363	0.4113	2.97469	0.474439	40.9234
						lip inside	white	visual-active	47±2.23606797749979	42.8±3.19374388453426	65±4	68.4±4.2190046219458	65.4±7.50333259292164	96±5.8309518948453	83.6±9.20869154657707	84.2±5.58569601750758	0.470662	61.2	0.1907	8.37852	0.4468	4.39369	0.4709	58.1992
Phlomis	fruticosa	Lamiaceae	Lamiales	bee	41, 42	corolla basal outside	yellow	robbing-sensitive	27±2	33.8±3.42052627529741	88.8±1.92353840616713	59.8±2.36114379062352	89.6±13.6491757992928	90.2±7.14667754974296	84.8±2.04939015319192	85.6±3.59513560244951	0.902276	20.3	0.31047	8.79197	0.5564	2.85879	0.928128	53.1356
						lip inside	yellow	visual-active	37.2±2.77488738510232	26.4±2.70185121722126	41.6±4.2190046219458	53.8±3.96232255123179	57.6±8.76356092008267	97.8±20.8734280845289	80.6±6.65582451691749	91.2±10.1587400793602	0.297927	13	0.11955	5.39044	0.2348	3.1209	0.448504	43.2371
Plectranthus	cf. barbatus	Lamiaceae	Lamiales	bee	43	lip inside	purple	robbing-sensitive	27.6±2.79284800875379	29.4±4.15932686861708	39.2±4.14728827066554	49.4±8.35463942968218	39.6±5.81377674149945	109.6±16.9499262535269	89.6±7.23187389270582	83±7.61577310586391	0.170535	32.4	0.25792	9.17028	0.3362	1.56114	0.432653	42.7028
						corolla basal outside	light-purple	visual-active	27.8±3.83405790253617	28±5.29150262212918	88.8±0.836660026534076	57.9±1.7464249196573	83.8±9.52365476064734	86.5±4.47213595499958	85.2±8.16700679563817	86.5±7.04450140180269	0.914473	106	0.16889	5.71254	0.6344	1.11689	0.916422	25.6929
Salvia	canariensis	Lamiaceae	Lamiales	bee	44	corolla basal outside	purple	robbing-sensitive	22.2±3.76828873628336	24.4±4.50555213042752	77.2±8.40832920383116	49.9±4.78800584794964	79.8±10.7796103825695	76.8±8.12865302494823	86±4.30116263352131	82.7±5.81592640943814	0.791095	10.6	0.19497	7.24094	0.4783	2.27186	0.491804	31.4712
						lip inside	purple	visual-active	32±3.16227766016838	17.2±0.836660026534076	46±4.18330013267038	48.2±2.28035085019828	71.8±7.52994023880668	112.2±11.5628716156498	77.6±3.64691650576209	84.4±7.12741187248218	0.301406	10.9	0.19109	7.82331	0.3793	1.07574	0.925601	31.7703
Salvia	microphylla	Lamiaceae	tro	bird	45	corolla basal outside	red	robbing-sensitive	42.8±4.65832587954085	40±8.86002257333467	89.2±0.447213595499958	62.4±3.89551023615649	94.4±7.43639697703128	91.4±3.38008875623111	76.8±5.06951674225463	76.7±4.48051336344397	0.713443	133	0.25938	3.73842	0.2676	0.26293	4.38941	36.1911
						lip inside	red	visual-active	67±5.09901951359278	27.8±3.76828873628336	55.2±4.81663783151692	64.4±7.33484832835691	72.8±5.6302753041037	108.8±12.3773987574127	78.4±2.88097205817759	85±2.12132034355964	0.40359	12.2	0.20891	1.65899	0.3067	0.474465	1.94754	31.269
Salvia	rutilans	Lamiaceae	Lamiales	bird	46	corolla basal outside	red	robbing-sensitive	28.6±3.36154726279432	30.8±6.30079360080935	84.6±4.50555213042752	55.7±2.56417628099162	78.8±6.22093240599832	82.6±4.68241390737726	78.2±11.7770964163498	80±6.0518592184551	0.771784	104.7	0.18658	5.89242	0.3583	0.303435	3.46015	49.2117
						lip inside	red	visual-active	30.8±1.92353840616713	24.4±2.50998007960223	52±3.74165738677394	50.6±8.59069263796582	62.8±12.1326007104825	93.4±10.6442472725881	81.4±6.98569967862919	74.6±5.7706152185014	0.332154	17.1	0.21041	6.27765	0.3333	0.307135	3.99927	61.7912
Abutilon	megapotamicum	Malvacea	Malvales	bird	47, 48	sepal outside	red	robbing-sensitive	20.2±2.48997991959774	42.4±14.3631472874158	86.6±7.19722168617863	84.8±2.04939015319192	68.8±14.5155089473294	74±7.51664818918645	81.2±6.87022561492707	84±4.12310562561766	0.812517	41.3	0.18711	5.09684	0.3607	0.552321	2.98931	52.7079
						petal inside	yellow	visual-active	20.4±1.14017542509914	17±2.44948974278318	84.4±7.89303490426845	50±4.73022198210613	86.6±3.64691650576209	84.2±4.00936403934589	84.6±6.50384501660364	80.6±3.26726185054091	0.715077	180	0.05947	1.79385	0.1226	2.27113	0.613383	37.1202
Proboscidea	fragrans	Martyniaceae	Lamiales	bee	49	corolla basal outside	light-purple	robbing-sensitive	16.8±2.68328157299975	22.8±6.30079360080935	91.4±5.02991053598372	56.9±1.55724115023974	93.6±15.7892368403289	90.5±8.36660026534076	73.4±8.20365772079747	74.5±6.9372184627558	0.732774	300	0.22126	7.25356	0.5213	1.81814	0.697136	27.4495
						lip inside	purple	visual-active	33.2±2.04939015319192	19.4±1.51657508881031	56.6±4.39317652729776	52.6±4.39317652729776	76.4±5.81377674149945	102.8±18.1162910111314	78±7.48331477354788	80.6±8.1117199162693	0.397266	41.6	0.26607	9.67456	0.6596	1.1874	1.39644	37.3888
Melastoma	candidum	Melastomataceae	Myrtales	bee	50	petal outside	purple	robbing-sensitive	67.4±4.15932686861708	46.6±8.56154191720161	87.8±2.94957624075052	64.1±4.0681691213616	86.8±9.41806774237688	88.8±5.39212388581717	91.8±5.71839138219832	89.7±5.50681396090335	0.94165	192	0.1163	6.47494	0.2903	3.66813	0.678775	79.9033
						petal inside	purple	visual-active	53.6±3.286335345031	22.4±3.36154726279432	47.6±3.78153408023781	61.8±6.05805249234438	77±3.80788655293195	108.4±9.12688336728371	70±7.77817459305202	79.4±12.5219806739988	0.358331	80.2	0.17886	9.10897	0.4457	4.20224	0.794286	95.3929
Tibouchina	urvilleana	Melastomataceae	Myrtales	bee	51-54	petal outside	purple	robbing-sensitive	19.8±3.63318042491699	32.4±8.04984471899924	89.8±1.6431676725155	59.3±3.29013677527242	89.8±17.7256875748164	88.3±9.4841973830156	87±11	79.4±7.42798761442155	0.733027	247.2	0.26631	9.34491	0.5487	0.930361	1.38494	36.3742
						petal inside	purple	visual-active	48±4.30116263352131	33.6±1.51657508881031	48.6±5.89915248150107	53.2±5.44977063737548	53.2±10.7563934476199	114.6±8.44393273303382	87.4±4.09878030638384	82.6±7.89303490426845	0.247958	47.2	0.29002	10.0174	0.5983	0.999908	1.4839	43.1141
Acca	sellowiana	Myrtaceae	Myrtales	bird	55	sepal outside	white	robbing-sensitive	51.8±15.0897316079511	47.8±6.61059755241535	89.4±1.94935886896179	89.4±2.30217288664427	77.2±14.7207336773681	104.6±17.7144009212843	74.6±15.8050624801043	71.8±13.8455769110572	0.596279	16.9	0.07011	2.25153	0.1466	1.77542	0.232391	19.5525
						petal inside	green	visual-active	15.4±2.70185121722126	14.6±2.30217288664427	87.8±2.77488738510232	50.4±1.88414436814168	81±2.73861278752583	84.8±3.99374510954317	78.2±7.56306816047561	78.6±0.547722557505166	0.818804	21.4	0.10139	3.57598	0.2072	1.18914	0.306496	14.0107
Callistemon	citrinus	Myrtaceae	Myrtales	bird	56	petal outside	green	robbing-sensitive	8.6±0.894427190999916	12±1	82±6.51920240520265	46.2±3.21325380261193	62.6±11.9289563667573	68.6±8.8628437874082	83.8±6.37965516309463	79±4.80884601541784	0.649988	45.7	0.17785	4.8147	0.3519	1.21019	0.610127	14.6739
						stamina	red	visual-active	18.8±1.78885438199983	16.2±2.04939015319192	80.4±3.91152144312159	76.4±4.33589667773576	82.4±2.30217288664427	77.8±4.14728827066554	74.2±7.12039324756716	70.2±9.88433103452124	0.659813	37.9	0.03141	2.45324	0.0727	0.119134	4.50322	11.2988
Calothamnus	quadrifidus	Myrtaceae	Myrtales	bird	57, 58	petal outside	red	robbing-sensitive	15.4±2.07364413533278	13.6±1.51657508881031	79.8±3.63318042491699	45.5±2.03100960115899	77.8±7.98122797569397	78.2±3.45687720348872	71.8±7.85493475466219	74.9±4.94216551726063	0.710972	137.2	0.15207	5.39456	0.3182	0.456608	2.60753	40.9276
						petal inside	red	visual-active	18.4±2.30217288664427	14.8±2.48997991959774	71.2±5.16720427310553	81±5.8309518948453	77.6±7.16240183178799	76.8±3.70135110466435	68.6±11.6961532137708	71.4±9.07193474403339	0.650874	193.5	0.21834	6.05228	0.4138	0.700163	2.9162	70.4479
Fuchsia	magellanica	Onagraceae	Myrtales	bird	59	sepal outside	pink	robbing-sensitive	13.2±1.09544511501033	18.8±1.48323969741913	82.8±3.11448230047949	50±1.62018517460197	86±5.74456264653803	85.6±5.62805472610208	77±4.24264068711928	81.7±5.13078941294612	0.819595	97	0.10247	7.95518	0.2421	0.18402	4.01013	38.284
						petal inside	purple	visual-active	13.4±1.14017542509914	15.2±2.86356421265527	86.8±3.42052627529741	87.4±1.67332005306815	78.4±7.56967634711022	67±9.4339811320566	67.8±9.90959131346999	73.6±7.09224929059886	0.649698	15.2	0.214	8.56411	0.4298	0.358956	2.40673	28.7694
Polygala	myrtifolia	Polygalaceae	Fabales	bee	52, 60	lower petal outside	purple	robbing-sensitive	57.6±6.46529195009785	53.2±6.41872261435247	85.2±7.49666592559652	66.4±4.46374282413313	91.2±2.68328157299975	90.7±2.99165506033032	69±9.02773504263389	78.6±4.43565102324338	0.720405	141.3	0.2484	9.6434	0.5179	0.908584	1.39556	39.5748
						lower petal inside	purple	visual-active	32±5.09901951359278	52.4±9.81325634027768	86.4±4.2190046219458	91.8±3.03315017762062	90.4±2.30217288664427	60.8±20.0174923504419	72.4±12.1778487426967	72.2±11.1669154201149	0.534892	132.4	0.23085	7.15381	0.4492	0.319544	2.03345	14.1322
Passiflora	caerulea	Passifloraceae	Malphigiales	bee	61	petal outside	white	robbing-sensitive	30±4.06201920231798	23±2.73861278752583	91±4.24264068711928	56.7±2.8853076092507	84.8±0.836660026534076	86.4±2.55929677841395	79±8.60232526704263	84.7±4.65832587954085	0.841631	523	0.24656	7.728	0.549	3.41891	0.581074	40.5629
						petal inside	light-purple	visual-active	40±4.84767985741633	18.6±2.19089023002067	50.8±1.92353840616713	60.8±2.28035085019828	82.6±2.88097205817759	97.8±6.37965516309463	84±5.52268050859363	80.8±7.08519583356734	0.479422	40.1	0.24065	9.39702	0.5446	0.955148	1.78984	27.8352
Penstemon	digitalis	Plantaginaceae	Lamiales	bee	62	corolla basal outside	white	robbing-sensitive	30.4±2.79284800875379	21.8±6.94262198308392	74.8±4.96990945591567	46.3±4.00936403934589	81.4±7.23187389270582	83.4±4.23379262600331	89±6.44204936336256	87.6±5.58345771005745	0.753595	192	0.28485	9.2212	0.6667	2.2352	0.470661	29.0276
						lip inside	white	visual-active	49.6±4.15932686861708	51.4±7.1274118724822	54.8±6.45755371638516	50.2±3.42052627529741	61.4±11.5021737076085	80.6±18.6091375404665	72.4±8.56154191720161	82.2±6.34034699365894	0.381669	104	0.08371	4.70916	0.1887	2.9774	0.295686	31.7093
Tetranema	roseum	Scophulariaceae	Lamiales	bee	63	corolla basal outside	purple	robbing-sensitive	18.8±2.48997991959774	18.8±2.86356421265527	91±2.23606797749979	54.9±1.71026313764871	87.2±4.38178046004133	89.7±3.581200915894	89.6±2.30217288664427	91.8±3.17411404962078	0.925268	219.2	0.15365	5.9515	0.319	0.948158	1.02068	25.4606
						lip inside	purple	visual-active	37.4±1.14017542509914	44.2±3.42052627529741	80.8±2.38746727726266	83.8±3.3466401061363	90.4±6.34822809924155	81.8±8.07465169527454	86.2±5.26307894677631	73.4±1.51657508881031	0.733673	100.9	0.16507	6.99558	0.3333	1.30194	1.12789	40.6572
Juanulloa	aurantiaca syn. mexicana	Solanaceae	Solanales	bird	64	sepal outside	orange	robbing-sensitive	18.8±5.26307894677631	32.6±14.2583308981101	81.6±5.02991053598372	58.7±3.23264597504892	83.2±5.44977063737548	85±3.74165738677394	81±13.1719398723195	82.7±10.9692752723232	0.896636	82.9	0.2105	3.52068	0.373	0.959905	0.918004	20.799
						petal inside	orange	visual-active	41.2±3.76828873628335	31±1.73205080756888	81.6±6.42650760522385	84.8±5.80517010948	83.8±3.27108544675922	88.4±6.84105255059483	74.2±7.79102047231298	72.6±9.42337519151181	0.714704	42.9	0.22219	3.54363	0.3117	0.78621	1.1777	21.7697
Strelitzia	reginae	Strelitziaceae	Zingiberales	bird	65	petal outside	blue	robbing-sensitive	20.4±3.57770876399966	24±3.39116499156263	87.2±6.57267069006199	54.6±4.32145808726638	89.8±2.86356421265527	86.5±4.88620507142302	89.4±5.17687164221791	88.2±3.71819848851564	0.917149	70.7	0.0882	7.99453	0.1892	0.330863	1.83759	10.4611
						petal inside	blue	visual-active	20±3.16227766016838	19.2±7.19027120489902	49.4±6.42650760522387	42.4±6.69328021227262	51±11.8532695911297	120.6±16.8908259123111	86.6±1.34164078649987	82.8±5.44977063737549	0.202971	153.1	0.07169	8.01745	0.1574	0.277367	1.17004	8.32492
Aloe	vera	Xanthorrhoeacaee	Asparagales	bird	66	tepal outside	yellow	robbing-sensitive	43±1.73205080756888	37.6±5.36656314599949	87.6±3.04959013639538	59.7±1.44048602908879	83.4±5.27257053058563	81.3±3.97806485618322	72.2±12.7945300812496	76.2±13.0364872569262	0.714869	125.3	0.0179	0.528203	0.019	0.949141	0.914485	22.7004
						tepal inside	yellow	visual-active	46±5.09901951359278	38.2±3.89871773792359	89.4±1.14017542509914	89.8±0.836660026534076	74.8±14.0249777183424	86.8±4.54972526643093	75±8.77496438739212	92.2±4.32434966208793	0.796913	97.5	0.29264	9.68137	0.2722	1.07948	1.13947	21.224
Aloe	vogtsii	Xanthorrhoeacaee	Asparagales	bird	67	tepal outside	yellow	robbing-sensitive	49.8±10.1833196944808	74.6±9.71081870904818	91±1.87082869338697	78.8±6.2509999200128	98.8±10.9407495172863	92.5±5.03736041990247	77.8±17.8241409330155	74.6±10.679419459877	0.596021	44.2	0.06703	1.86045	0.1172	1.45422	0.753072	28.9207
						tepal inside	yellow	visual-active	45.4±13.145341380124	64±11.3357840487546	88.2±2.77488738510232	90.4±2.70185121722126	79±13.1719398723195	86.4±11.2605506082074	80.4±6.87749954561976	79.6±5.45893762558247	0.806436	146	0.17307	4.58922	0.319	1.56505	0.855525	30.0709
literature
1 Bartoš M, Janeček Š, Padyšáková E, Patáčová E, Altman J, Pešata M, Kantorová J, Tropek R. 2012. Nectar properties of the sunbird-pollinated plant Impatiens sakeriana: A comparison with six other co-flowering species. South African Journal of Botany 78: 63–74.
2 White D, Cribb BW, Heard TA. 2001. Flower constancy of the stingless bee Trigona carbonaria Smith (Hymenoptera: Apidae: Meliponini). Australian Journal of Entomology 40: 61–65. DOI: 10.1046/j.1440-6055.2001.00201.x
3 Buzato S, Sazima M, Sazima I. 2000. Hummingbird-pollinated floras at three Atlantic Forest sites. Biotropica 32: 824-841.
4 Rodríguez-Flores CI, Stiles FG. 2005. Ánalisis ecomorfológico de una comunidad de colibríes ermitaños (Trochilidae, Phaethorninae) y sus flores en la amazonía colombiana. Ornitología Colombiana 3: 7-27.
5 Tripp EA, Manos PS. 2008. Is floral specialization an evolutionary dead-end? Pollination system transitions in Ruellia (Acanthaceae). Evolution 62: 1712-1737.
6 Fiala B, Krebs A, Barlow HS, Maschwitz U. 1996. Interactions between the climber Thunbergia grandiflora, its pollinator Xylocopa latipes and the ant Dolichoderus thoracicus: the 'nectar-thief hypothesis' refuted? Malay Nat J 50: 1-14.
7 Young AM. 1983. Nectar and pollen robbing of Thunbergia grandiflora by Trigona bees in Costa Rica. Biotropica 15: 78-80.
8 Ying S, Li-Huan Z. 2009. Study on pollinating insects of Agapanthus africanus and their foraging behavior. Acta Agriculturae Shanghai 25: 87-91.
9 Rivera GK. 2000. Nuptial nectary structure of Bignoniaceae from Argentina. Darwiniana 38: 227-239.
10 Wilms W, Imperatriz-Fonseca VL, Engels W. 1996. Resource partitioning between highly eusocial bees and possible impact of the introduced africanized honey bee on ative stingless bees in the Brazilian Atlantic Rainforest. Studies on Neotropical Fauna and Environment 31: 137-151. DOI: 10.1076/snfe.31.3.137.13336
11 Pemberton RW, Liu H. 2008. Potential of invasive and native solitary specialist bee pollinators to help restore the rare cowhorn orchid (Cyrtopodium punctatum) in Florida. Biological Conservation 141: 1758-1764.
12 James EA, Knox RB. . Reproductive-Biology of the Australian Species of the Genus Pandorea (Bignoniaceae). Australian Journal of Botany 41: 611-626.
13 Scott-Elliot GF. 1890. Ornithophilous flowers in South Africa. Annals of Botany 4: 265-280.
14 Vicidomini S. 2006. Biologia di Xylocopa violacea (Linnè, 1758) (Hymenoptera: Apidae): repertorio floristico europeo. Atti del Museo Civico di Storia Naturale di Trieste 53: 71-86.
15 Fumero-Cabán JJ, Meléndez-Ackerman EJ. 2007. Relative pollination effectiveness of floral visitors of Pitcairnia angustifolia (Bromeliaceae). American Journal of Botany 94: 419-424
16 Olesen JM. 1985. The Macaronesian bird-flower element and its relation to bird and bee opportunists. Botanical Journal of the Linnean Society 91: 395–414.
17 Ollerton J, Cranmer L, Stelzer RJ, Sullivan S, Chittka L. 2009. Bird pollination of Canary Island endemic plants. Naturwissenschaften 96: 221–232. DOI 10.1007/s00114-008-0467-8
18 Bosch J. 1992. Floral biology and pollinators of three co-occurring Cistus species (Cistaceae). Botanical Journal of the Linnean Society 109: 39–55.
19 Diaz‐Losada E, Ricciardelli‐D'Albore G, Saa‐Otero MP. 1998. The possible use of honeybee pollen loads in characterising vegetation. Grana 37: 155-166.
20 Brown BA, Clegg MT. 1984. Influence of flower color polymorphism on genetic transmission in a natural population of the common morning glory, Ipomoea purpurea. Evolution 38: 796-803.
21 Kawaguchi LG, Ohashi K, Toquenaga Y. 2007. Contrasting responses of bumble bees to feeding conspecifics on their familiar and unfamiliar flowers. Proceedings of the Royal Society B 274: 2661–2667. doi:10.1098/rspb.2007.0860
22 Geerts S, Pauw A. 2011. Easy technique for assessing pollination rates in the genus Erica reveals road impact on bird pollination in the Cape fynbos, South Africa. Austral Ecology 36: 656–662.
23 Aizen MA, Vázquez DP. 2006. Flowering phenologies of hummingbird plants from the temperate forest of southern South America: is there evidence of competitive displacement? Ecography 29: 357-366.
24 Aizen MA, Rovere AE. 2010. Reproductive interactions mediated by flowering overlap in a temperate hummingbird–plant assemblage. Oikos 119: 696–706.
25 Duncan DH, Nicotra AB, Wood JT, Cunningham SA. 2004. Plant isolation reduces outcross pollen receipt in a partially self-compatible herb. Journal of Ecology 92: 977-985.
26 Williams IH. 1977. Behaviour of insects foraging on pigeonpea (Cajanus cajan (L .) Millsp .) in India. Tropical Agriculture 54: 353-363.
27 Silvina A. Córdoba SA, Cocucci AA. 2011. Flower power: its association with bee power and floral functional morphology in papilionate legumes. Annals of Botany 108: 919-931. doi:10.1093/aob/mcr196
28 Garcia Neto M, Couto RHN, Malheiros EB. 1988. Polinização em Dolichos lab-lab. Ciência Zootécnica 3: 3-4.
29 McClure HE. (1966). Flowering, fruiting and animals in the canopy of a tropical rain forest. Malay. For. 29: 182–203.
30 Gao-Zhong P, Yu-Mei P, Sai-Chun T, Chun-Qiang W, Qiu-Xia C. 2009. Pollination biology and reproductive allocation of Chirita gueilinensis (Gesneriaceae). Bulletin of Botanical Research 29: 169-175.
31 Feinsinger P, Beach YH, Linhart YB, Busby WH, Murray KG. 1987. Disturbance, pollinator predictability, and pollination success among Costa Rican cloud forest plants. Ecology 68: 1294-1305.
32 Murray KG,Feinsinger P, Busby WH, Linhart YB, Beach YH Kinsman S. 1987. Evaluation of character displacement among plants in two tropical pollination guilds. Ecology 68: 1283-1293.
33 Faria RR, Araújo AC. 2010. Flowering phenology and pollination of ornithophilous species in two habitats of Serra da Bodoquena, Mato Grosso do Sul, Brazil. Anais da Academia Brasileira de Ciências 82: 843-855.
34 Camargo E, Rodrigues LC, Araujo AC. 2011. Pollination biology and reproduction of Seemannia sylvatica (Kunth) Hanstein (Gesneriaceae) in the Serra da Bodoquena National Park, Mato Grosso do Sul. Biota Neotropica 11: 125-130.
35 Feinsinger P. 1978. Ecological interactions between plants and hummingbirds in a successional tropical community. Ecological Monographs 48: 269-287.
36 Feinsinger P. 1976. Organization of a tropical guild of nectarivorous birds. Ecological Monographs 46: 257-291.
37 Magrach A, Santamaría L, Larrinaga AR. 2011. Differential effects of anthropogenic edges and gaps on the reproduction of a forest-dwelling plant: The role of plant reproductive effort and nectar robbing by bumblebees. Austral Ecology 37: Early View (Online Version of Record published before inclusion in an issue) DOI: 10.1111/j.1442-9993.2011.02320.x
38 Perret M, Chautems A, Spichiger R, Peixoto M, Savolainen V. 2001. Nectar sugar composition in relation to pollination syndromes in Sinningiae (Gesneriaceae). Annals of Botany 87: 267-273.
39 SanMartin-Gajardo I, Sazima M. 2004. Non-euglossine bees also function as pollinators of Sinningia species (Gesneriaceae) in southeastern Brazil. Plant Biology 6: 506-513.
40 Harrison CJ, Möller M, Cronk QCB. 1999. Evolution and development of floral diversity in Streptocarpus and Saintpaulia. Annals of Botany 84: 49-60
41 Westerkamp C, Claßen-Bockhoff R. 2007. Bilabiate flowers: The ultimate response to bees? Annals of Botany 100: 361–374. doi:10.1093/aob/mcm123;
42 Brantjes NBM. 1981. Floral Mechanics in Phlomis (Lamiaceae). Annals of Botany 47: 279-282.
43 Potgieter CJ, Edwards TJ, Miller RM,Van Staden J. 1999. Pollination of seven Plectranthus spp. (Lamiaceae) in southern Natal, South Africa. Plant Sysematics and Evolution 218: 99-112.
44 Thimm SG. 2008. Pollen-placement and pollen-portioning in diverse Salvia-species. PhD Thesis, Universität Mainz, Germany.
45 Wester P, Claßen-Bockhoff R. 2007. Floral diversity and pollen transfer mechanisms in bird-pollinated Salvia species. Annals of Botany 100: 401–421. doi:10.1093/aob/mcm036
46 Wester P, Claßen-Bockhoff R. 2011. Pollination syndromes of New World Salvia species with special reference to bird pollination. Annals of the Missouri Botanical Garden 98: 101-155.
47 Pickens AL. 1931. Some flowers visited by birds. The Condor 33: 23-28.
48 Gottsberger G, Schrauwen J, Linskens HF. 1984. Amino acids and sugars in nectar, and their putative evolutionary significance. Plant Systematics and Evolution 145: 55-77.
49 Anderson F. 1922. The development of the flower and embryogeny of Martynia louisiana. Bulletin of the Torrey Botanical Club 49: 141-157.
50 Liu SC, Wen HH, Chen MY, Yang YT. 2008. Study on pollination ecology of four species of Melastomataceae in Taiwan. Formosan Entomologist 28: 67-85.
51 Steiner J, Zillikens A, Kamke R, Feja PE, Falkenberg DB. 2010. Bees and melittophilous plants of secondary Atlantic forest habitats at Santa Catarina island, southern Brazil. Oecologia Australis 14: 16-39. doi:10.4257/oeco.2010.1401.01
52 Pemberton RW, Wheeler GS. 2006. Orchid bees don´t need orchids: Evidence from the naturalization of an orchid bee in Florida. Ecology 87: 1995-2001.
53 Cortopassi-Laurino M, Zillikens A, Steiner J. 2009. Pollen sources of the orchid bee Euglossa annectans Dressler 1982 (Hymenoptera: Apidae, Euglossini) analyzed from larval provisions. Genetics and Molecular Research 8: 546-556.
54 enner SS. 1989. A survey of reproductive biology in Neotropical Melastomataceae and Memecylaceae. Annals of the Missouri Botanical Garden 76: 496-518.
55 Ducroquet JPHJ, Hickel ER. 1997. Birds as pollinators of Feijoa (Acca sellowiana Berg). Acta Horticulturae 452: 37-40.
56 Hansen DM, Olesen JM, Jones CG. 2002. Trees, birds and bees in Mauritius: exploitative competition between introduced honey bees and endemic nectarivorous birds? Journal of Biogeography 29: 721–734.
57 Byrne M, Elliott CP, Yates C, Coates DJ. 2007. Extensive pollen dispersal in a bird-pollinated shrub, Calothamnus quadrifidus, in a fragmented landscape. Molecular Ecology 16: 1303–1314. DOI: 10.1111/j.1365-294X.2006.03204.x
58 Collins BG, Newland C, Briffa P. 1984. Nectar utilization and pollination by Australian honeyeaters and insects visiting Calothamnus quadrifidus (Myrtaceae). Australian Journal of Ecology 9: 353–365.
59 Traveset A, Willson, MF, Sabag C. 1998. Effect of nectar-robbing birds on fruit set of Fuchsia magellanica in Tierra Del Fuego: a disrupted mutualism. Functional Ecology 12: 459-464.
60 Westerkamp C, Weber A. 1997. Secondary and tertiary pollen presentation in Polygala myrtifolia and allies (Polygalaceae, South Africa). South African Journal of Botany 63: 254-258.
61 Amela Garcia MT, Hoc PS. 1997. Floral biology and reproductive system of Passiflora caerulea (Passifloraceae). Beiträge zur Biologie der Pflanzen 70: 1-20.
62 Dieringer G, Cabrera RL. 2002. The interaction between pollinator size and the bristle staminode of Penstemon digitalis (Scrophulariaceae). American Journal of Botany 89: 991-997. 2002.
63 Christenhusz MJM. 2010. Nomenclatural corrections in Mesoamerican Plantaginaceae and a new species of Tetranema from Honduras. Phytotaxa 14: 56-60.
64 Abrahamczyk S, Kessler M. 2010. Hummingbird diversity, food niche characters, and assemblage composition along a latitudinal precipitation gradient in the Bolivian lowlands. Journal of Ornithology 151: 615-625.
65 Skead CJ. 1975. Weaverbird pollination of Strelitzia reginae. Ostrich 46: 183-185.
66 Ghadirian T, Qashqaei AT, Dadras M. 2007. Notes on feeding and breeding abits of the Purple Sunbird Nectarinia asiatica (Cinnyris asiaticus) in Bandar Abbas, Hormozgan, Southern Iran. Podoces 2: 122-126.
67 Brandt HD. 1960. Birds of Potchefstroom and district. Journal of African Ornithology 31: 6-19. DOI: 10.1080/00306525.1960.9632645
